# Supplementary material for: The Characteristics of Microbiome and Cytokines in Healthy Implants and Peri-Implantitis of the Same Individuals
Source: J Clin Med. 2022 Sep 30;11(19):5817. doi: 10.3390/jcm11195817 (PMC9572122; doi:10.3390/jcm11195817)
Supplement: Supplementary file 1 [file jcm-11-05817-s001.zip]

Archive with 9 entries (7 files):
- jcm-1875462-supplementary/
- jcm-1875462-supplementary/Supplementary files/
- jcm-1875462-supplementary/Supplementary files/Figure S1.tif
- jcm-1875462-supplementary/Supplementary files/Figure S2.tif
- jcm-1875462-supplementary/Supplementary files/Figure S3.tif
- jcm-1875462-supplementary/Supplementary files/Figure S4.tif
- jcm-1875462-supplementary/Supplementary files/Table S1.pdf
- jcm-1875462-supplementary/Supplementary files/Table S2.pdf
- jcm-1875462-supplementary/Supplementary files/Table S3.pdf
